# Supplementary material for: A QM/MM Study on the Initiation Reaction of Firefly Bioluminescence—Enzymatic Oxidation of Luciferin
Source: Molecules. 2021 Jul 12;26(14):4222. doi: 10.3390/molecules26144222 (PMC8307557; doi:10.3390/molecules26144222)
Supplement: Supplementary file 1 [file molecules-26-04222-s001.zip]

Archive with 1 entries (1 files):
- molecules-1289981-supplementary.pdf
